# Supplementary material for: An agent-based model for household COVID-19 transmission in Gauteng, South Africa
Source: PLoS One. 2025 Jul 16;20(7):e0325619. doi: 10.1371/journal.pone.0325619 (PMC12266425; doi:10.1371/journal.pone.0325619)
Supplement: S1 Appendix — (TEX) [file pone.0325619.s001.tex]

{\bf {Model flow diagram }}

% %%%%%%%%%%% Figure 
\begin{figure}[!htb]
\begin{center}
%\includegraphics[width=\textwidth]{FigS1.tiff}
\caption{\bf From Figure \ref{fig:Model}, a flow diagram describing the interactions between the compartments/agents. With this diagram we display the specific probabilities used by the Python code for the ABM.}
\label{fig:ABMFlowDiagramew}
\end{center}
\end{figure} 
